# Supplementary material for: Formal Synthesis of Ortho-Cyanated N-Heterocycles via Direct, Metal-Free Cyanation of N-Oxides Under Benign Conditions
Source: Molecules. 2026 Jan 13;31(2):276. doi: 10.3390/molecules31020276 (PMC12844355; doi:10.3390/molecules31020276)
Supplement: Supplementary file 1 [file molecules-31-00276-s001.zip]

Archive with 1 entries (1 files):
- molecules-4062662-supplementary.pdf
